# Supplementary material for: Thermoplasmonic Nanorings via Sputter Deposition
Source: Materials (Basel). 2025 Sep 18;18(18):4371. doi: 10.3390/ma18184371 (PMC12471788; doi:10.3390/ma18184371)
Supplement: Supplementary file 1 [file materials-18-04371-s001.zip]

Archive with 1 entries (1 files):
- materials-3860914-supplementary.pdf
